# Supplementary material for: Impact of Tumor Localization on Early Recurrence After Curative Resection in Pancreatic Ductal Adenocarcinoma
Source: Medicina (Kaunas). 2025 Oct 6;61(10):1799. doi: 10.3390/medicina61101799 (PMC12566036; doi:10.3390/medicina61101799)
Supplement: Supplementary file 1 [file medicina-61-01799-s001.zip]

Archive with 1 entries (1 files):
- medicina-3786008-supplementary.pdf
